# Supplementary material for: Comparison and assessment of family- and population-based genotype imputation methods in large pedigrees
Source: Genome Res. 2019 Jan;29(1):125–34. doi: 10.1101/gr.236315.118 (PMC6314157; doi:10.1101/gr.236315.118)
Supplement: Supplemental Material [file supp_gr.236315.118_Supplemental_Table_S5.xlsx]

## Sheet: Type 1_0.01
Supplemental Table S5: Type 1 error of association tests performed in European and African data for the different combination of phasing+imputation approaches using the GIGI-Pick selection strategy for a=0.01.
	MAF bin
Method	[0,0.01)		[0.01,0.05)		[0.05,0.1)		[0.1,0.2)		[0.2,0.3)		[0.3,0.4)		[0.4,0.5]
	EUR	AFR	EUR	AFR	EUR	AFR	EUR	AFR	EUR	AFR	EUR	AFR	EUR	AFR
Observed genotypes	0.0105791	0.00994728	0.0102538	0.0103625	0.0104718	0.0100688	0.0101988	0.0104967	0.0103236	0.0102866	0.0101327	0.0102974	0.0102746	0.0102881
Ped_Pop	0.0108881	0.00955449	0.0100772	0.0102499	0.0105139	0.0101373	0.0103758	0.0104734	0.0104254	0.0103927	0.0105056	0.0105123	0.0103641	0.0101983
GIGI	0.0108058	0.00951626	0.0101039	0.0102884	0.0101445	0.0100853	0.0102373	0.0103152	0.010539	0.0105655	0.0107496	0.0104848	0.0106479	0.0103884
Merlin	0.0100347	0.0107357	0.00991504	0.0102723	0.0103908	0.0100309	0.0102065	0.00999369	0.0101943	0.0103605	0.0103752	0.0103799	0.0102833	0.0104239
MaCH+minimac	0.00782619	0.00809683	0.0103642	0.00979381	0.0105834	0.00970083	0.010223	0.0102804	0.0100911	0.0105726	0.0103123	0.0104934	0.0103532	0.0103863
SHAPEIT+minimac	0.00776227	0.00813305	0.0101858	0.0100021	0.0107402	0.00983226	0.0104847	0.0102847	0.0103627	0.0105094	0.0104243	0.0107065	0.0108072	0.0106057
duoHMM+minimac	0.00791907	0.00819583	0.0102672	0.0100196	0.0107086	0.00984265	0.0104715	0.0103203	0.0103419	0.0105094	0.0104811	0.0106361	0.0109054	0.0105117
IMPUTE+IMPUTE	0.00781009	0.00808677	0.0102922	0.00995409	0.0107654	0.0100108	0.0103318	0.0102847	0.0102269	0.0105392	0.010346	0.0102957	0.0103008	0.0103508
SHAPEIT+IMPUTE	0.00768824	0.00798656	0.010162	0.010089	0.0109275	0.00993312	0.0102889	0.010509	0.0102883	0.0104153	0.0104611	0.010373	0.0103837	0.0103466
duoHMM+IMPUTE	0.00773836	0.00810488	0.0100458	0.010224	0.0108875	0.0100181	0.0102725	0.0105642	0.0102596	0.0105655	0.0104857	0.0104195	0.0104623	0.0103947
Beagle+Beagle	0.00753558	0.0079938	0.0102254	0.0101284	0.0105813	0.00984448	0.0103351	0.0103138	0.0101107	0.0104189	0.0103107	0.0104487	0.0105191	0.0103717
