# Supplementary material for: Comparison and assessment of family- and population-based genotype imputation methods in large pedigrees
Source: Genome Res. 2019 Jan;29(1):125–34. doi: 10.1101/gr.236315.118 (PMC6314157; doi:10.1101/gr.236315.118)
Supplement: Supplemental Material [file supp_gr.236315.118_Supplemental_Table_S6.xlsx]

## Sheet: Type 1_0.001
Supplemental Table S6: Type 1 error of association tests performed in European and African data for the different combination of phasing+imputation approaches using the GIGI-Pick selection strategy for a=0.001.
	MAF bin
Method	[0,0.01)		[0.01,0.05)		[0.05,0.1)		[0.1,0.2)		[0.2,0.3)		[0.3,0.4)		[0.4,0.5]
	EUR	AFR	EUR	AFR	EUR	AFR	EUR	AFR	EUR	AFR	EUR	AFR	EUR	AFR
Observed genotypes	0.00111875	0.00103147	0.00101638	0.00104927	0.00105665	0.000993373	0.000960946	0.00108146	0.0010146	0.00110111	0.000936085	0.00108991	0.00103248	0.00105096
Ped_Pop	0.000839177	0.00110874	0.00102858	0.00105136	0.00102297	0.00101966	0.000980737	0.00111267	0.00109556	0.00113925	0.00104964	0.00109335	0.00104121	0.000969474
GIGI	0.000812967	0.00110995	0.00105705	0.0010457	0.000940884	0.000980536	0.0010687	0.0010263	0.00111253	0.0010034	0.00128904	0.00107272	0.00110888	0.00109066
Merlin	0.00107047	0.00116549	0.00101986	0.00112137	0.00100403	0.00104839	0.00101482	0.000976941	0.0010825	0.00100816	0.00114018	0.00108991	0.000953899	0.00107603
MaCH+minimac	0.000862168	0.000830248	0.00104834	0.000967047	0.00103034	0.000960974	0.00089058	0.00104081	0.00104986	0.00110826	0.00111103	0.0011518	0.00100192	0.00104678
SHAPEIT+minimac	0.000795954	0.000824211	0.00107623	0.00097241	0.00106718	0.00101049	0.000948852	0.00104009	0.00109425	0.00113091	0.00107113	0.00109507	0.00104994	0.00106141
duoHMM+minimac	0.000814346	0.000825016	0.00108785	0.000977772	0.00105665	0.00101294	0.000968643	0.00109162	0.00109556	0.00113686	0.00109568	0.00113976	0.00107832	0.00105723
IMPUTE+IMPUTE	0.000757328	0.000771088	0.0010495	0.00101293	0.00106823	0.000999487	0.00101152	0.00102267	0.00100154	0.00115116	0.00102049	0.00111913	0.00107832	0.00106976
SHAPEIT+IMPUTE	0.000761007	0.000784771	0.00101986	0.00103021	0.00104508	0.000979925	0.000978538	0.00109815	0.00110209	0.00107132	0.00103276	0.00110538	0.00102593	0.00101335
duoHMM+IMPUTE	0.000782619	0.000795235	0.00106926	0.00100548	0.00101245	0.000989094	0.000973041	0.00110976	0.00106683	0.00109277	0.0010742	0.00113804	0.00103248	0.00103216
Beagle+Beagle	0.000764226	0.000799662	0.00097163	0.00102872	0.00102824	0.000964031	0.000933459	0.00103718	0.00104724	0.00113806	0.00100054	0.0011157	0.0010172	0.00104469
